# Supplementary material for: Does Beetroot Supplementation Improve Performance in Combat Sports Athletes? A Systematic Review of Randomized Controlled Trials
Source: Nutrients. 2023 Jan 12;15(2):398. doi: 10.3390/nu15020398 (PMC9860842; doi:10.3390/nu15020398)
Supplement: Supplementary file 1 [file nutrients-15-00398-s001.zip]

Archive with 1 entries (1 files):
- nutrients-2032188-supplementary.pdf
